# Supplementary material for: Clostridium butyricum Prevents Dysbiosis and the Rise in Blood Pressure in Spontaneously Hypertensive Rats
Source: Int J Mol Sci. 2023 Mar 4;24(5):4955. doi: 10.3390/ijms24054955 (PMC10002514; doi:10.3390/ijms24054955)
Supplement: Supplementary file 1 [file ijms-24-04955-s001.zip]

Archive with 1 entries (1 files):
- ijms-2144553-supplementary.pdf
